# Supplementary material for: Novel Galactopyranoside Esters: Synthesis, Mechanism, In Vitro Antimicrobial Evaluation and Molecular Docking Studies
Source: Molecules. 2022 Jun 27;27(13):4125. doi: 10.3390/molecules27134125 (PMC9268324; doi:10.3390/molecules27134125)
Supplement: Supplementary file 1 [file molecules-27-04125-s001.zip]

Archive with 1 entries (1 files):
- molecules-1735770-supplementary.pdf
